# Supplementary material for: Highly Stretchable, Transparent and Adhesive Ionogel Based on Chitosan-Poly(acrylic acid) Double Networks for Flexible Strain Sensors
Source: Gels. 2022 Dec 5;8(12):797. doi: 10.3390/gels8120797 (PMC9777788; doi:10.3390/gels8120797)
Supplement: Supplementary file 1 [file gels-08-00797-s001.zip]

Archive with 1 entries (1 files):
- gels-2060461-supplementary.pdf
